# Supplementary material for: QTL Pyramiding and Its Use in Breeding for Increasing the Phytoextraction Efficiency of Soil Cd via High-Cd-Accumulating Rice
Source: Plants (Basel). 2022 Aug 22;11(16):2178. doi: 10.3390/plants11162178 (PMC9415887; doi:10.3390/plants11162178)
Supplement: Supplementary file 1 [file plants-11-02178-s001.zip]

Archive with 1 entries (1 files):
- plants-1848133-supplementary.pdf
